# Supplementary material for: Perceived Social Support Mediates the Relationship between Use of Greenspace and Geriatric Depression: A Cross-Sectional Study in a Sample of South-Italian Older Adults
Source: Int J Environ Res Public Health. 2023 Apr 17;20(8):5540. doi: 10.3390/ijerph20085540 (PMC10138493; doi:10.3390/ijerph20085540)
Supplement: Supplementary file 1 [file ijerph-20-05540-s001.zip]

Archive with 1 entries (1 files):
- ijerph-2327641-supplementary.pdf
